# Supplementary material for: High-Throughput Profiling of Cas12a Orthologues and Engineered Variants for Enhanced Genome Editing Activity
Source: Int J Mol Sci. 2021 Dec 10;22(24):13301. doi: 10.3390/ijms222413301 (PMC8706968; doi:10.3390/ijms222413301)
Supplement: Supplementary file 1 [file ijms-22-13301-s001.zip]

Archive with 3 entries (2 files):
- ijms-1460346-supplementary/
- ijms-1460346-supplementary/Supplementary Figure S1-S9 +Table S1-S4.pdf
- ijms-1460346-supplementary/Supplementary Note.pdf
